# Supplementary material for: Confocal microscopy analysis reveals that only a small proportion of extracellular vesicles are successfully labelled with commonly utilised staining methods
Source: Sci Rep. 2022 Jan 7;12:262. doi: 10.1038/s41598-021-04225-4 (PMC8741769; doi:10.1038/s41598-021-04225-4)
Supplement: Supplementary file 2 — Supplementary Information 2. [file 41598_2021_4225_MOESM2_ESM.odt]

Uncropped blots from figures 

Fig 1d
Membranes were cut at appropriate sizes to maximise sample usage. The red boxes show the lanes used to make the figure. 


HSP70 

TSG101 (Ab63) 49kDA

CD9 26kDa


GM130

Beta Actin


Cytochrome c


Anti-CD81Fig 1e
Anti-CD81


Anti-β-actin (on right, left is other samples)
Anti-β-actin (on right, left is other samples)
